# Supplementary material for: Odonate Diversity Patterns in Italy Disclose Intricate Colonization Pathways
Source: Biology (Basel). 2022 Jun 8;11(6):886. doi: 10.3390/biology11060886 (PMC9220287; doi:10.3390/biology11060886)
Supplement: Supplementary file 1 [file biology-11-00886-s001.zip]

Archive with 5 entries (5 files):
- Figure S1.pdf
- Figure S2.pdf
- Figure S3.pdf
- Figure S4.pdf
- Table S1.xls
