# Supplementary material for: Odonate Diversity Patterns in Italy Disclose Intricate Colonization Pathways
Source: Biology (Basel). 2022 Jun 8;11(6):886. doi: 10.3390/biology11060886 (PMC9220287; doi:10.3390/biology11060886)
Supplement: Supplementary file 1 [file biology-11-00886-s001.zip › Table S1.xls]

## Sheet: Matrice ANI (2)
	Genus	Species	Name	North Western Europe	Central Europe	Eastern Europe	North Africa	1	2	3	4	5	6	7	8	9	10	11	12	13	14	15	16	17	Note
Anisoptera	Aeshna	affinis	Aeshna affinis	1	1	1	1	1	1	1	1	1	1	1	1	1	1	1	1	1	1	1	1	1
Anisoptera	Aeshna	isoceles	Aeshna isoceles	1	1	1	1	1	1	1	1	1	1	1	1	1	1	1	1	1	1	1	1	1
Anisoptera	Aeshna	mixta	Aeshna mixta	1	1	1	1	1	1	1	1	1	1	1	1	1	1	1	1	1	1	1	1	1
Anisoptera	Anax	imperator	Anax imperator	1	1	1	1	1	1	1	1	1	1	1	1	1	1	1	1	1	1	1	1	1
Anisoptera	Anax	parthenope	Anax parthenope	1	1	1	1	1	1	1	1	1	1	1	1	1	1	1	1	1	1	1	1	1
Anisoptera	Anax	ephippiger	Anax ephippiger	1	1	1	1	1	1	1	1	1	1	1	1	1	1	0	1	1	1	1	1	1
Anisoptera	Onychogomphus	forcipatus	Onychogomphus forcipatus	1	1	1	1	1	1	1	1	1	1	1	1	1	1	1	1	1	1	1	0	0
Anisoptera	Ortethrum	brunneum	Ortethrum brunneum	1	1	1	1	1	1	1	1	1	1	1	1	1	1	1	1	1	1	1	1	1
Anisoptera	Ortethrum	cancellatum	Ortethrum cancellatum	1	1	1	1	1	1	1	1	1	1	1	1	1	1	1	1	1	1	1	1	1
Anisoptera	Ortethrum	coerulescens	Ortethrum coerulescens	1	1	1	1	1	1	1	1	1	1	1	1	1	1	1	1	1	1	1	1	1
Anisoptera	Crocothemys	erythraea	Crocothemys erythraea	1	1	1	1	1	1	1	1	1	1	1	1	1	1	1	1	1	1	1	1	1
Anisoptera	Sympetrum	fonscolombii	Sympetrum fonscolombii	1	1	1	1	1	1	1	1	1	1	1	1	1	1	1	1	1	1	1	1	1
Anisoptera	Sympetrum	meridionale	Sympetrum meridionale	1	1	1	1	1	1	1	1	1	1	1	1	1	1	1	1	1	1	1	1	1
Anisoptera	Sympetrum	sanguineum	Sympetrum sanguineum	1	1	1	1	1	1	1	1	1	1	1	1	1	1	1	1	1	1	1	1	1	In Sardegna è presente la sottospecie "anceps"
Anisoptera	Sympetrum	striolatum	Sympetrum striolatum	1	1	1	1	1	1	1	1	1	1	1	1	1	1	1	1	1	1	1	1	1
Anisoptera	Trithemis	annulata	Trithemis annulata	1	0	1	1	1	0	1	0	1	1	1	1	1	1	1	1	1	1	1	1	1
Anisoptera	Lindenia	tetraphylla	Lindenia tetraphylla	0	0	1	1	0	0	0	0	0	0	0	1	1	1	1	1	0	1	1	1	0
Anisoptera	Selysiothemis	nigra	Selysiothemis nigra	0	0	1	1	0	0	0	0	0	0	1	1	1	1	1	1	1	1	1	1	0
Anisoptera	Cordulegaster	boltonii	Cordulegaster boltonii	1	1	0	1	1	1	1	1	1	1	1	1	1	1	1	1	0	0	0	0	1
Anisoptera	Boyeria	irene	Boyeria irene	1	0	0	1	0	0	1	1	1	1	1	1	0	1	1	1	1	0	1	1	1
Anisoptera	Onychogomphus	uncatus	Onychogomphus uncatus	1	0	0	1	1	1	1	1	1	1	1	1	0	1	1	1	1	0	1	0	0
Anisoptera	Paragomphus	genei	Paragomphus genei	0	0	0	1	0	0	0	0	0	0	0	0	0	0	0	0	1	0	1	1	1
Anisoptera	Ortethrum	nitidinerve	Ortethrum nitidinerve	0	0	0	1	0	0	0	0	0	0	0	0	0	0	0	1	0	0	1	1	0
Anisoptera	Ortethrum	trinacriae	Ortethrum trinacriae	0	0	0	1	0	0	0	0	0	0	0	0	0	0	0	0	1	1	1	1	0
Anisoptera	Zygonyx	torridus	Zygonyx torridus	0	0	0	1	0	0	0	0	0	0	0	0	0	0	0	0	0	0	1	0	0
Anisoptera	Brachytron	pratense	Brachytron pratense	1	1	1	0	1	1	1	1	0	1	1	1	1	1	1	0	1	1	1	1	1
Anisoptera	Aeshna	cyanea	Aeshna cyanea	1	1	1	0	1	1	1	1	1	1	1	1	1	1	1	1	1	1	1	0	1
Anisoptera	Aeshna	grandis	Aeshna grandis	1	1	1	0	1	1	0	1	0	0	0	0	0	0	0	0	0	0	0	0	0
Anisoptera	Aeshna	juncea	Aeshna juncea	1	1	1	0	1	1	1	1	1	1	0	0	0	0	0	0	0	0	0	0	0
Anisoptera	Gomphus	vulgatissimus	Gomphus vulgatissimus	1	1	1	0	1	1	1	1	1	1	1	1	1	1	0	1	1	1	0	0	0
Anisoptera	Stylurus	flavipes	Stylurus flavipes	1	1	1	0	1	0	1	1	0	1	1	0	0	0	0	0	0	0	0	0	0	Presenza dubbia territorio italiano,segnalazioni fine '800
Anisoptera	Ophiogomphus	cecilia	Ophiogomphus cecilia	1	1	1	0	1	0	1	1	0	1	1	0	0	0	0	0	0	0	0	0	0
Anisoptera	Cordulegaster	bidentata	Cordulegaster bidentata	1	1	1	0	1	1	1	1	1	1	1	1	1	1	1	1	1	0	1	0	0
Anisoptera	Cordulia	aenea	Cordulia aenea	1	1	1	0	1	1	1	1	0	0	1	1	0	0	1	0	1	0	0	0	0
Anisoptera	Somatochlora	arctica	Somatochlora arctica	1	1	1	0	1	1	1	1	0	0	0	0	0	0	0	0	0	0	0	0	0
Anisoptera	Somatochlora	flavomaculata	Somatochlora flavomaculata	1	1	1	0	1	1	1	1	0	1	1	1	0	0	0	1	1	1	0	0	1	In Sicilia presente con la sottospecie "sicilica"
Anisoptera	Somatochlora	metallica	Somatochlora metallica	1	1	1	0	1	1	1	1	0	1	1	1	0	0	0	0	0	0	0	0	0	In Nord Africa presente con la sottospecie "algirica"
Anisoptera	Epitheca	bimaculata	Epitheca bimaculata	1	1	1	0	1	1	0	0	0	0	0	0	0	0	0	0	0	0	0	0	0
Anisoptera	Libellula	depressa	Libellula depressa	1	1	1	0	1	1	1	1	1	1	1	1	1	1	1	1	1	1	1	1	1
Anisoptera	Libellula	fulva	Libellula fulva	1	1	1	0	1	1	1	1	0	1	1	1	1	1	1	1	1	1	1	1	1
Anisoptera	Libellula	quadrimaculata	Libellula quadrimaculata	1	1	1	0	1	1	1	1	1	1	1	1	1	1	1	1	1	1	1	0	1
Anisoptera	Ortethrum	albistylum	Ortethrum albistylum	1	1	1	0	1	1	1	1	1	1	1	0	0	0	0	0	0	0	0	0	0
Anisoptera	Sympetrum	danae	Sympetrum danae	1	1	1	0	1	1	1	1	0	0	0	0	0	0	0	0	0	0	0	0	0
Anisoptera	Sympetrum	depressiusculum	Sympetrum depressiusculum	1	1	1	0	1	1	1	1	0	1	1	1	1	0	1	1	1	0	0	0	0
Anisoptera	Sympetrum	flaveolum	Sympetrum flaveolum	1	1	1	0	1	1	1	1	0	1	1	1	1	1	1	1	0	0	0	0	0
Anisoptera	Sympetrum	pedemontanum	Sympetrum pedemontanum	1	1	1	0	1	1	1	1	1	1	1	0	0	0	0	0	0	0	0	0	0
Anisoptera	Sympetrum	vulgatum	Sympetrum vulgatum	1	1	1	0	1	1	1	1	1	1	1	1	0	0	1	0	0	0	0	0	0
Anisoptera	Leucorrhinia	dubia	Leucorrhinia dubia	1	1	1	0	1	1	1	1	0	0	0	0	0	0	0	0	0	0	0	0	0
Anisoptera	Leucorrhinia	pectoralis	Leucorrhinia pectoralis	1	1	1	0	1	1	1	0	0	0	0	0	0	0	0	0	0	0	0	0	0
Anisoptera	Somatochlora	meridionalis	Somatochlora meridionalis	1	0	1	0	1	0	0	1	0	1	1	1	1	1	1	1	0	1	0	0	1
Anisoptera	Cordulegaster	heros	Cordulegaster heros	0	0	1	0	1	0	0	0	0	0	0	0	0	0	0	0	0	0	0	0	0
Anisoptera	Aeshna	caerulea	Aeshna caerulea	1	1	0	0	1	1	1	0	0	0	0	0	0	0	0	0	0	0	0	0	0
Anisoptera	Gomphus	pulchellus	Gomphus pulchellus	1	1	0	0	1	0	0	1	0	0	0	0	0	0	0	0	0	0	0	0	0
Anisoptera	Somatochlora	alpestris	Somatochlora alpestris	1	1	0	0	1	1	1	1	0	0	0	0	0	0	0	0	0	0	0	0	0
Anisoptera	Oxygastra	curtisii	Oxygastra curtisii	1	1	0	0	0	0	1	1	1	1	1	1	1	1	1	1	0	0	0	0	0
Anisoptera	Aeshna	subartica	Aeshna subartica	0	1	0	0	0	1	0	0	0	0	0	0	0	0	0	0	0	0	0	0	0
Anisoptera	Cordulegaster	trinacria	Cordulegaster trinacria	0	0	0	0	0	0	0	0	0	0	0	0	0	1	1	1	1	0	1	0	0
								47	42	44	44	29	38	39	36	30	32	33	34	32	27	31	24	25

## Sheet: LOGIT
TOTAL	North Western Europe	Central Europe	Eastern Europe	North Africa	Totale		%NW	%C	%E	%A		%NW	%C	%E	%A		%NW	%C	%E	%A
1	69	66	65	28	71		0.971831	0.929577	0.915493	0.394366		3.14052	2.40847	2.23999	-0.416547		0.028169	0.0704225	0.084507	0.605634
2	62	63	58	26	64		0.96875	0.984375	0.90625	0.40625		3.06767	3.50127	2.14075	-0.368547		0.03125	0.015625	0.09375	0.59375
3	68	65	61	30	70		0.971429	0.928571	0.871429	0.428571		3.13072	2.39563	1.82329	-0.279467		0.0285714	0.0714286	0.128571	0.571429
4	68	64	59	31	69		0.985507	0.927536	0.855072	0.449275		3.54072	2.38255	1.69641	-0.197823		0.0144928	0.0724638	0.144928	0.550725
5	48	43	42	29	48		1	0.895833	0.875	0.604167		4.248	2.03749	1.85259	0.410597		0	0.104167	0.125	0.395833
6	61	55	54	31	61		1	0.901639	0.885246	0.508197		4.248	2.09401	1.94033	0.0318656		0	0.0983607	0.114754	0.491803
7	63	57	58	33	65		0.969231	0.876923	0.892308	0.507692		3.07872	1.86864	2.00433	0.0299043		0.0307692	0.123077	0.107692	0.492308
8	57	50	52	34	60		0.95	0.833333	0.866667	0.566667		2.70494	1.54327	1.78516	0.260616		0.05	0.166667	0.133333	0.433333
9	50	46	47	32	52		0.961538	0.884615	0.903846	0.615385		2.91394	1.93476	2.11617	0.456286		0.0384615	0.115385	0.0961538	0.384615
10	50	44	46	34	54		0.925926	0.814815	0.851852	0.62963		2.36249	1.42386	1.6727	0.514993		0.0740741	0.185185	0.148148	0.37037
11	52	46	48	33	56		0.928571	0.821429	0.857143	0.589286		2.39563	1.46548	1.71186	0.350626		0.0714286	0.178571	0.142857	0.410714
12	51	45	47	35	56		0.910714	0.803571	0.839286	0.625		2.1877	1.35543	1.58367	0.495823		0.0892857	0.196429	0.160714	0.375
13	51	46	48	34	56		0.910714	0.821429	0.857143	0.607143		2.1877	1.46548	1.71186	0.422675		0.0892857	0.178571	0.142857	0.392857
14	47	43	47	32	51		0.921569	0.843137	0.921569	0.627451		2.30983	1.6104	2.30983	0.505961		0.0784314	0.156863	0.0784314	0.372549
15	43	37	40	37	52		0.826923	0.711538	0.769231	0.711538		1.50091	0.873997	1.16171	0.873997		0.173077	0.288462	0.230769	0.288462
16	35	31	34	33	41		0.853659	0.756098	0.829268	0.804878		1.68596	1.09265	1.51627	1.36324		0.146341	0.243902	0.170732	0.195122
17	41	36	38	30	44		0.931818	0.818182	0.863636	0.681818		2.43758	1.44491	1.76143	0.73862		0.0681818	0.181818	0.136364	0.318182
							log(y/[1 − y])
							minimum 0.0145
ZYGOPTERA	North Western Europe	Central Europe	Eastern Europe	North Africa	TOTAL		%NW	%C	%E	%A		%NW	%C	%E	%A		%NW	%C	%E	%A
	23	23	23	10	24		0.958333	0.958333	0.958333	0.416667		2.52048	2.52048	2.52048	-0.312008		0.0416667	0.0416667	0.0416667	0.583333
	21	22	21	9	22		0.954545	1	0.954545	0.409091		2.4705	3.29487	2.4705	-0.340902		0.0454545	0	0.0454545	0.590909
	24	24	23	11	26		0.923077	0.923077	0.884615	0.423077		2.11997	2.11997	1.79155	-0.287661		0.0769231	0.0769231	0.115385	0.576923
	24	23	21	13	25		0.96	0.92	0.84	0.52		2.54316	2.09046	1.48743	0.0743146		0.04	0.08	0.16	0.48
	19	17	17	10	19		1	0.894737	0.894737	0.526316		3.29487	1.87049	1.87049	0.0978153		0	0.105263	0.105263	0.473684
	23	21	20	12	23		1	0.913043	0.869565	0.521739		3.29487	2.02613	1.6818	0.0807835		0	0.0869565	0.130435	0.478261
	25	23	23	13	26		0.961538	0.884615	0.884615	0.5		2.56449	1.79155	1.79155	0		0.0384615	0.115385	0.115385	0.5
	23	20	20	13	24		0.958333	0.833333	0.833333	0.541667		2.52048	1.44678	1.44678	0.155061		0.0416667	0.166667	0.166667	0.458333
	22	20	19	13	22		1	0.909091	0.863636	0.590909		3.29487	1.99094	1.64076	0.340902		0	0.0909091	0.136364	0.409091
	21	19	19	13	22		0.954545	0.863636	0.863636	0.590909		2.4705	1.64076	1.64076	0.340902		0.0454545	0.136364	0.136364	0.409091
	22	20	20	13	23		0.956522	0.869565	0.869565	0.565217		2.49631	1.6818	1.6818	0.243414		0.0434783	0.130435	0.130435	0.434783
	21	19	19	13	22		0.954545	0.863636	0.863636	0.590909		2.4705	1.64076	1.64076	0.340902		0.0454545	0.136364	0.136364	0.409091
	23	21	21	13	24		0.958333	0.875	0.875	0.541667		2.52048	1.72047	1.72047	0.155061		0.0416667	0.125	0.125	0.458333
	23	21	21	13	24		0.958333	0.875	0.875	0.541667		2.52048	1.72047	1.72047	0.155061		0.0416667	0.125	0.125	0.458333
	19	16	16	13	21		0.904762	0.761905	0.761905	0.619048		1.95346	1.06256	1.06256	0.449567		0.0952381	0.238095	0.238095	0.380952
	16	14	14	12	17		0.941176	0.823529	0.823529	0.705882		2.30918	1.38879	1.38879	0.805561		0.0588235	0.176471	0.176471	0.294118
	17	15	16	12	19		0.894737	0.789474	0.842105	0.631579		1.87049	1.20142	1.50048	0.498776		0.105263	0.210526	0.157895	0.368421
ANISOPTERA	North Western Europe	Central Europe	Eastern Europe	North Africa	TOTAL		%NW	%C	%E	%A		%NW	%C	%E	%A		%NW	%C	%E	%A
	46	43	42	18	47		0.978723	0.914894	0.893617	0.382979		3.15647	2.17456	1.96928	-0.456737		0.0212766	0.0851064	0.106383	0.617021
	41	41	37	17	42		0.97619	0.97619	0.880952	0.404762		3.09615	3.09615	1.86077	-0.369535		0.0238095	0.0238095	0.119048	0.595238
	44	41	38	19	44		1	0.931818	0.863636	0.431818		3.87012	2.3657	1.72505	-0.263091		0	0.0681818	0.136364	0.568182
	44	41	38	18	44		1	0.931818	0.863636	0.409091		3.87012	2.3657	1.72505	-0.35238		0	0.0681818	0.136364	0.590909
	29	26	25	19	29		1	0.896552	0.862069	0.655172		3.87012	1.99574	1.71339	0.61391		0	0.103448	0.137931	0.344828
	38	34	34	19	38		1	0.894737	0.894737	0.5		3.87012	1.97932	1.97932	0		0	0.105263	0.105263	0.5
	38	34	35	20	39		0.974359	0.871795	0.897436	0.512821		3.05451	1.78736	2.00381	0.0491966		0.025641	0.128205	0.102564	0.487179
	34	30	32	21	36		0.944444	0.833333	0.888889	0.583333		2.53097	1.51441	1.92774	0.322479		0.0555556	0.166667	0.111111	0.416667
	28	26	28	19	30		0.933333	0.866667	0.933333	0.633333		2.38437	1.74788	2.38437	0.523156		0.0666667	0.133333	0.0666667	0.366667
	29	25	27	21	32		0.90625	0.78125	0.84375	0.65625		2.08718	1.20695	1.58354	0.618449		0.09375	0.21875	0.15625	0.34375
	30	26	28	20	33		0.909091	0.787879	0.848485	0.606061		2.11524	1.24318	1.61602	0.412666		0.0909091	0.212121	0.151515	0.393939
	30	26	28	22	34		0.882353	0.764706	0.823529	0.647059		1.87235	1.11947	1.45203	0.579925		0.117647	0.235294	0.176471	0.352941
	28	25	27	21	32		0.875	0.78125	0.84375	0.65625		1.81262	1.20695	1.58354	0.618449		0.125	0.21875	0.15625	0.34375
	24	22	26	19	27		0.888889	0.814815	0.962963	0.703704		1.92774	1.39854	2.82566	0.825396		0.111111	0.185185	0.037037	0.296296
	24	21	24	24	31		0.774194	0.677419	0.774194	0.774194		1.16914	0.708955	1.16914	1.16914		0.225806	0.322581	0.225806	0.225806
	19	17	20	21	24		0.791667	0.708333	0.833333	0.875		1.26421	0.846445	1.51441	1.81262		0.208333	0.291667	0.166667	0.125
	24	21	22	18	25		0.96	0.84	0.88	0.72		2.7731	1.55829	1.85295	0.900299		0.04	0.16	0.12	0.28

## Sheet: Table S1
Suborder	Species	Western Europe	Central Europe	Eastern Europe	Northern Africa	1	2	3	4	5	6	7	8	9	10	11	12	13	14	15	16	17
Zygoptera	Calopteryx haemorrhoidalis	1	0	0	1	0	0	0	1	1	1	1	1	1	1	1	1	1	1	1	1	1
Zygoptera	Calopteryx splendens	1	1	1	0	1	1	1	1	1	1	1	1	1	1	1	1	1	1	0	1	1
Zygoptera	Calopteryx virgo	1	1	1	0	1	1	1	1	1	1	1	1	1	1	1	1	1	1	1	1	1
Zygoptera	Calopteryx xhantostoma	1	0	0	0	0	0	0	0	1	1	0	1	0	0	0	0	0	0	1	0	0
Zygoptera	Sympecma fusca	1	1	1	1	1	1	1	1	0	1	1	1	1	1	1	1	1	1	1	1	1
Zygoptera	Sympecma paedisca	0	1	0	0	0	1	1	1	0	0	0	0	0	0	0	0	0	0	0	0	0
Zygoptera	Lestes barbarus	1	1	1	1	1	1	1	1	1	1	1	1	1	1	1	1	1	1	1	1	1
Zygoptera	Lestes dryas	1	1	1	0	1	1	1	1	1	1	1	1	1	1	1	1	1	1	1	0	0
Zygoptera	Lestes macrostigma	1	1	1	0	0	0	0	0	0	0	1	0	0	0	0	0	1	1	1	1	1
Zygoptera	Lestes sponsa	1	1	1	0	1	1	1	1	0	1	1	1	0	0	0	0	0	0	0	0	0
Zygoptera	Lestes virens	1	1	1	1	1	1	1	1	1	1	1	1	1	1	1	1	1	1	1	1	1
Zygoptera	Chalcolestes viridis	1	1	1	1	1	1	1	1	1	1	1	1	1	1	1	1	1	1	1	1	1
Zygoptera	Chalcolestes parvidens	0	0	1	0	1	0	1	0	0	0	1	1	0	1	1	1	1	1	1	0	1
Zygoptera	Platycnemis pennipes	1	1	1	0	1	1	1	1	1	1	1	1	1	1	1	1	1	1	0	0	0
Zygoptera	Pyrrhosoma nymphula	1	1	1	0	1	1	1	1	1	1	1	1	1	1	1	1	1	1	1	0	0
Zygoptera	Ischnura elegans	1	1	1	0	1	1	1	1	1	1	1	1	1	1	1	1	1	1	0	1	0
Zygoptera	Ischnura genei	0	0	0	0	0	0	0	0	0	0	0	0	0	0	0	0	0	0	1	1	1
Zygoptera	Ischnura pumilio	1	1	1	1	1	1	1	1	1	1	1	1	1	1	1	1	1	1	1	1	1
Zygoptera	Enallagma cyathigerum	1	1	1	0	1	1	1	1	1	1	1	1	1	1	1	1	1	1	1	0	1
Zygoptera	Coenagrion caerulescens	1	0	0	1	0	0	1	1	0	0	1	1	1	1	1	1	1	1	1	1	1
Zygoptera	Coenagrion hastulatum	1	1	1	0	1	1	1	1	0	0	0	0	0	0	0	0	0	0	0	0	0
Zygoptera	Coenagrion mercuriale	1	1	0	1	0	0	0	1	0	1	1	1	1	1	1	1	1	1	1	0	0
Zygoptera	Coenagrion ornatum	1	1	1	0	1	1	1	0	0	0	1	0	0	0	0	0	0	1	0	0	0
Zygoptera	Coenagrion puella	1	1	1	1	1	1	1	1	1	1	1	1	1	1	1	1	1	1	1	1	1
Zygoptera	Coenagrion pulchellum	1	1	1	0	1	1	1	1	1	1	1	1	1	1	1	1	1	1	0	0	1
Zygoptera	Coenagrion scitulum	1	1	1	1	1	0	1	1	1	1	1	1	1	1	1	1	1	1	1	1	1
Zygoptera	Erythromma lindenii	1	1	1	1	1	1	1	1	1	1	1	1	1	1	1	1	1	1	1	1	1
Zygoptera	Erythromma najas	1	1	1	0	1	1	1	1	0	1	1	0	1	0	1	0	1	0	0	0	0
Zygoptera	Erythromma viridulum	1	1	1	1	1	1	1	1	1	1	1	1	1	1	1	1	1	1	1	1	1
Zygoptera	Ceriagrion tenellum	1	1	1	1	1	1	1	1	1	1	1	1	1	1	1	1	1	1	1	1	1
Zygoptera	Nehalennia speciosa	1	1	0	0	1	0	1	0	0	0	0	0	0	0	0	0	0	0	0	0	0
Anisoptera	Boyeria irene	1	0	0	1	0	0	1	1	1	1	1	1	0	1	1	1	1	0	1	1	1
Anisoptera	Brachytron pratense	1	1	1	0	1	1	1	1	0	1	1	1	1	1	1	0	1	1	1	1	1
Anisoptera	Aeshna affinis	1	1	1	1	1	1	1	1	1	1	1	1	1	1	1	1	1	1	1	1	1
Anisoptera	Aeshna caerulea	1	1	0	0	1	1	1	0	0	0	0	0	0	0	0	0	0	0	0	0	0
Anisoptera	Aeshna cyanea	1	1	1	0	1	1	1	1	1	1	1	1	1	1	1	1	1	1	1	0	1
Anisoptera	Aeshna grandis	1	1	1	0	1	1	0	1	0	0	0	0	0	0	0	0	0	0	0	0	0
Anisoptera	Aeshna isoceles	1	1	1	1	1	1	1	1	1	1	1	1	1	1	1	1	1	1	1	1	1
Anisoptera	Aeshna juncea	1	1	1	0	1	1	1	1	1	1	0	0	0	0	0	0	0	0	0	0	0
Anisoptera	Aeshna mixta	1	1	1	1	1	1	1	1	1	1	1	1	1	1	1	1	1	1	1	1	1
Anisoptera	Aeshna subartica	0	1	0	0	0	1	0	0	0	0	0	0	0	0	0	0	0	0	0	0	0
Anisoptera	Anax imperator	1	1	1	1	1	1	1	1	1	1	1	1	1	1	1	1	1	1	1	1	1
Anisoptera	Anax parthenope	1	1	1	1	1	1	1	1	1	1	1	1	1	1	1	1	1	1	1	1	1
Anisoptera	Anax ephippiger	1	1	1	1	1	1	1	1	1	1	1	1	1	1	0	1	1	1	1	1	1
Anisoptera	Gomphus pulchellus	1	1	0	0	1	0	0	1	0	0	0	0	0	0	0	0	0	0	0	0	0
Anisoptera	Gomphus vulgatissimus	1	1	1	0	1	1	1	1	1	1	1	1	1	1	0	1	1	1	0	0	0
Anisoptera	Stylurus flavipes	1	1	1	0	1	0	1	1	0	1	1	0	0	0	0	0	0	0	0	0	0
Anisoptera	Paragomphus genei	0	0	0	1	0	0	0	0	0	0	0	0	0	0	0	0	1	0	1	1	1
Anisoptera	Ophiogomphus cecilia	1	1	1	0	1	0	1	1	0	1	1	0	0	0	0	0	0	0	0	0	0
Anisoptera	Onychogomphus forcipatus	1	1	1	1	1	1	1	1	1	1	1	1	1	1	1	1	1	1	1	0	0
Anisoptera	Onychogomphus uncatus	1	0	0	1	1	1	1	1	1	1	1	1	0	1	1	1	1	0	1	0	0
Anisoptera	Lindenia tetraphylla	0	0	1	1	0	0	0	0	0	0	0	1	1	1	1	1	0	1	1	1	0
Anisoptera	Cordulegaster bidentata	1	1	1	0	1	1	1	1	1	1	1	1	1	1	1	1	1	0	1	0	0
Anisoptera	Cordulegaster boltonii	1	1	0	1	1	1	1	1	1	1	1	1	1	1	1	1	0	0	0	0	1
Anisoptera	Cordulegaster trinacria	0	0	0	0	0	0	0	0	0	0	0	0	0	1	1	1	1	0	1	0	0
Anisoptera	Cordulegaster heros	0	0	1	0	1	0	0	0	0	0	0	0	0	0	0	0	0	0	0	0	0
Anisoptera	Cordulia aenea	1	1	1	0	1	1	1	1	0	0	1	1	0	0	1	0	1	0	0	0	0
Anisoptera	Somatochlora alpestris	1	1	0	0	1	1	1	1	0	0	0	0	0	0	0	0	0	0	0	0	0
Anisoptera	Somatochlora arctica	1	1	1	0	1	1	1	1	0	0	0	0	0	0	0	0	0	0	0	0	0
Anisoptera	Somatochlora flavomaculata	1	1	1	0	1	1	1	1	0	1	1	1	0	0	0	1	1	1	0	0	1
Anisoptera	Somatochlora meridionalis	1	0	1	0	1	0	0	1	0	1	1	1	1	1	1	1	0	1	0	0	1
Anisoptera	Somatochlora metallica	1	1	1	0	1	1	1	1	0	1	1	1	0	0	0	0	0	0	0	0	0
Anisoptera	Epitheca bimaculata	1	1	1	0	1	1	0	0	0	0	0	0	0	0	0	0	0	0	0	0	0
Anisoptera	Oxygastra curtisii	1	1	0	0	0	0	1	1	1	1	1	1	1	1	1	1	0	0	0	0	0
Anisoptera	Libellula depressa	1	1	1	0	1	1	1	1	1	1	1	1	1	1	1	1	1	1	1	1	1
Anisoptera	Libellula fulva	1	1	1	0	1	1	1	1	0	1	1	1	1	1	1	1	1	1	1	1	1
Anisoptera	Libellula quadrimaculata	1	1	1	0	1	1	1	1	1	1	1	1	1	1	1	1	1	1	1	0	1
Anisoptera	Ortethrum albistylum	1	1	1	0	1	1	1	1	1	1	1	0	0	0	0	0	0	0	0	0	0
Anisoptera	Ortethrum brunneum	1	1	1	1	1	1	1	1	1	1	1	1	1	1	1	1	1	1	1	1	1
Anisoptera	Ortethrum cancellatum	1	1	1	1	1	1	1	1	1	1	1	1	1	1	1	1	1	1	1	1	1
Anisoptera	Ortethrum coerulescens	1	1	1	1	1	1	1	1	1	1	1	1	1	1	1	1	1	1	1	1	1
Anisoptera	Ortethrum nitidinerve	0	0	0	1	0	0	0	0	0	0	0	0	0	0	0	1	0	0	1	1	0
Anisoptera	Ortethrum trinacria	0	0	0	1	0	0	0	0	0	0	0	0	0	0	0	0	1	1	1	1	0
Anisoptera	Crocothemys erythraea	1	1	1	1	1	1	1	1	1	1	1	1	1	1	1	1	1	1	1	1	1
Anisoptera	Sympetrum danae	1	1	1	0	1	1	1	1	0	0	0	0	0	0	0	0	0	0	0	0	0
Anisoptera	Sympetrum depressiusculum	1	1	1	0	1	1	1	1	0	1	1	1	1	0	1	1	1	0	0	0	0
Anisoptera	Sympetrum flaveolum	1	1	1	0	1	1	1	1	0	1	1	1	1	1	1	1	0	0	0	0	0
Anisoptera	Sympetrum fonscolombii	1	1	1	1	1	1	1	1	1	1	1	1	1	1	1	1	1	1	1	1	1
Anisoptera	Sympetrum meridionale	1	1	1	1	1	1	1	1	1	1	1	1	1	1	1	1	1	1	1	1	1
Anisoptera	Sympetrum pedemontanum	1	1	1	0	1	1	1	1	1	1	1	0	0	0	0	0	0	0	0	0	0
Anisoptera	Sympetrum sanguineum	1	1	1	1	1	1	1	1	1	1	1	1	1	1	1	1	1	1	1	1	1
Anisoptera	Sympetrum striolatum	1	1	1	1	1	1	1	1	1	1	1	1	1	1	1	1	1	1	1	1	1
Anisoptera	Sympetrum vulgatum	1	1	1	0	1	1	1	1	1	1	1	1	0	0	1	0	0	0	0	0	0
Anisoptera	Leucorrhinia dubia	1	1	1	0	1	1	1	1	0	0	0	0	0	0	0	0	0	0	0	0	0
Anisoptera	Leucorrhinia pectoralis	1	1	1	0	1	1	1	0	0	0	0	0	0	0	0	0	0	0	0	0	0
Anisoptera	Trithemis annulata	1	0	1	1	1	0	1	0	1	1	1	1	1	1	1	1	1	1	1	1	1
Anisoptera	Selysiothemis nigra	0	0	1	1	0	0	0	0	0	0	1	1	1	1	1	1	1	1	1	1	0
Anisoptera	Zygonyx torridus	0	0	0	1	0	0	0	0	0	0	0	0	0	0	0	0	0	0	1	0	0
